# Supplementary material for: Whole-Genome Sequence Comparisons of Listeria monocytogenes Isolated from Meat and Fish Reveal High Inter- and Intra-Sample Diversity
Source: Microorganisms. 2022 Oct 26;10(11):2120. doi: 10.3390/microorganisms10112120 (PMC9698462; doi:10.3390/microorganisms10112120)
Supplement: Supplementary file 1 [file microorganisms-10-02120-s001.zip]

Archive with 3 entries (3 files):
- File_S1.pdf
- Table_S1.xlsx
- Table_S2.xlsx
