# Supplementary material for: Whole-Genome Sequence Comparisons of Listeria monocytogenes Isolated from Meat and Fish Reveal High Inter- and Intra-Sample Diversity
Source: Microorganisms. 2022 Oct 26;10(11):2120. doi: 10.3390/microorganisms10112120 (PMC9698462; doi:10.3390/microorganisms10112120)
Supplement: Supplementary file 1 [file microorganisms-10-02120-s001.zip › Table_S1.xlsx]

## Sheet: Gene Set
Table S1. Set of genes screened for presence within this study.
BIGSdb-Lm Scheme	References	Gene	Locus	No. of Isolates harboring the gene	Percent of Isolates harboring the gene
Virulence	Moura et al., 2016
		actA	lmo0204	92	100
		agrA	lmo0051	92	100
		agrC	lmo0050	92	100
		ami	lmo2558	51	55.4348
		aut	lmo1076	51	55.4348
		aut_IVb	LMOF2365_RS00075	44	47.8261
		bsh	lmo2067	92	100
		cheA	lmo0692	92	100
		cheY	lmo0691	92	100
		codY	lmo1280	92	100
		comK	LMOf2365_2303	57	61.9565
		cwhA; iap	lmo0582	92	100
		dltA	lmo0974	92	100
		fbpA	lmo1829	92	100
		fur	lmo1956	92	100
		gltA	LMOf2365_2740	40	43.4783
		gltB	LMOf2365_2741	40	43.4783
		gtcA	lmo2549	92	100
		hly	lmo0202	92	100
		hpt	lmo0838	92	100
		inlA	lmo0433	92	100
		inlB	lmo0434	92	100
		inlC	lmo1786	92	100
		inlC2	LMON_RS01340	92	100
		inlD	LMON_RS01345	90	97.8261
		inlE	lmo0264	92	100
		inlF	lmo0409	78	84.7826
		inlG	lmo0262	44	47.8261
		inlH	lmo0263	92	100
		inlI	lmo0333	92	100
		inlJ	lmo2821	92	100
		inlK	lmo1290	92	100
		inlL	LMON_RS10535	13	14.1304
		inlP	lmo2470	92	100
		inlP1	LMQOC1_RS79940	0	0
		inlP3	LMQOC1_RS79920	0	0
		inlP4	LMQOC1_RS79870	0	0
		inlPq	LMQOC1_RS79910	0	0
		lap	lmo1634	92	100
		lapB	lmo1666	90	97.8261
		lgt	lmo2482	92	100
		LIPI2_inlB1	LIV_RS14500	0	0
		LIPI2_inlB2	LIV_RS14495	0	0
		LIPI2_inlE	LIV_RS06095	0	0
		LIPI2_inlF	LIV_RS06090	0	0
		LIPI2_inlG	LIV_RS14690	0	0
		LIPI2_inlH	LIV_RS06075	0	0
		LIPI2_inlII	LIV_RS06070	0	0
		LIPI2_inlJ	LIV_RS06065	0	0
		LIPI2_inlK	LIV_RS06050	0	0
		LIPI2_inlL	LIV_RS06045	0	0
		LIPI2_smlcL	LIV_RS06085	0	0
		LIPI2_surF3	LIV_RS06100	0	0
		LIPI3_llsA	LMOf2365_1112a	35	38.0435
		LIPI3_llsB	LMOf2365_1116	35	38.0435
		LIPI3_llsD	LMOf2365_1118	35	38.0435
		LIPI3_llsG	LMOf2365_1113	35	38.0435
		LIPI3_llsH	LMOf2365_1114	35	38.0435
		LIPI3_llsP	LMOf2365_1119	35	38.0435
		LIPI3_llsX	LMOf2365_1115	35	38.0435
		LIPI3_llsY	LMOf2365_1117	35	38.0435
		LIPI-4_gene	LM9005581_70009	10	10.8696
		LIPI-4_gene	LM9005581_70010	10	10.8696
		LIPI-4_gene	LM9005581_70011	10	10.8696
		LIPI-4_gene	LM9005581_70012	10	10.8696
		LIPI-4_gene	LM9005581_70013	10	10.8696
		LIPI-4_gene	LM9005581_70014	10	10.8696
		lisK	lmo1378	92	100
		lisR	lmo1377	92	100
		lntA	lmo0438	92	100
		lpeA	lmo1847	92	100
		lplA1	lmo0931	92	100
		lspA	lmo1844	92	100
		mdrM	lmo1617	92	100
		mpl	lmo0203	92	100
		oatA	lmo1291	92	100
		oppA	lmo2196	92	100
		pdeE	lmo2491	92	100
		pdgA	lmo0415	92	100
		plcA	lmo0201	92	100
		plcB	lmo0205	92	100
		prfA	lmo0200	92	100
		prsA2	lmo2219	92	100
		purQ	lmo1769	92	100
		srtA	lmo0929	92	100
		srtB	lmo2181	92	100
		stp	lmo1821	92	100
		svpA	lmo2185	92	100
		tagB	lmo1088	51	55.4348
		vip	lmo0320	69	75
		virR	lmo1745	92	100
		virS	lmo1741	92	100
Antibiotic Resistance	Moura et al., 2016
		aacA4		0	0
		aadC	V01282	0	0
		aadE; ant(6)-Ia	A7J11_00643	0	0
		aphA		1	1.08696
		cat_CHL		0	0
		dfrD		0	0
		ermB		0	0
		fexA	NG_047857.1	0	0
		fosX		92	100
		lin	lmo0919	92	100
		lnuG	NG_051760.1	0	0
		mphB	D85892	0	0
		mprF	NC_003210	92	100
		norB	lmo2818	92	100
		penA	NMB0413	0	0
		qnrB		0	0
		str		0	0
		sul	lmo0224	92	100
		tetM		0	0
		tetS		0	0
Metal & Disinfectants Resistance	Moura et al., 2016
		bcrA	LMOh7858_pLM80_0073	1	1.08696
		bcrB	LMOh7858_pLM80_0072	1	1.08696
		bcrC; ebrB		1	1.08696
		cadA	lmo1100	2	2.17391
		cadC	lmo1102	0	0
		qacH; ermC	Tn6188_qac	20	21.7391
(Metal & Disinfectants Resistance; Listeria Genomic Islands )		ermE	LGI-1_LM5578_1862	0	0
		qacA		0	0
Stress Islands	Harter et al., 2017; Ryan et al., 2010
		SSI1_lmo0444	lmo0444	28	30.4348
		SSI1_lmo0445	lmo0445	28	30.4348
		SSI1_lmo0446	lmo0446	28	30.4348
		SSI1_lmo0447	lmo0447	92	100
		SSI1_lmo0448	lmo0448	28	30.4348
		SSI2_lin0464	lin0464	13	14.1304
		SSI2_lin0465	lin0465	13	14.1304
Listeria Genomic Islands	Gilmour et al., 2010; Lee et al., 2017; Palma et al., 2020; Ziegler, 2012
			LGI-1_LM5578_1850	0	0
			LGI-1_LM5578_1851	0	0
			LGI-1_LM5578_1852	0	0
			LGI-1_LM5578_1853	0	0
			LGI-1_LM5578_1854	0	0
			LGI-1_LM5578_1855	0	0
			LGI-1_LM5578_1856	0	0
			LGI-1_LM5578_1857	0	0
			LGI-1_LM5578_1858	0	0
			LGI-1_LM5578_1859	0	0
			LGI-1_LM5578_1860	0	0
			LGI-1_LM5578_1861	0	0
(Metal & Disinfectants Resistance; Listeria Genomic Islands )		emrE	LGI-1_LM5578_1862	0	0
		repL	LGI-1_LM5578_1863	0	0
		virD4	LGI-1_LM5578_1864	0	0
		dnaG	LGI-1_LM5578_1865	0	0
			LGI-1_LM5578_1866	0	0
			LGI-1_LM5578_1867	0	0
			LGI-1_LM5578_1868	0	0
		copG	LGI-1_LM5578_1869	0	0
			LGI-1_LM5578_1870	0	0
			LGI-1_LM5578_1871	0	0
			LGI-1_LM5578_1872	0	0
		virB1	LGI-1_LM5578_1873	0	0
			LGI-1_LM5578_1874	0	0
			LGI-1_LM5578_1875	0	0
		virB4	LGI-1_LM5578_1876	0	0
		virB4	LGI-1_LM5578_1877	0	0
			LGI-1_LM5578_1878	0	0
			LGI-1_LM5578_1879	0	0
		virB6	LGI-1_LM5578_1880	0	0
			LGI-1_LM5578_1881	0	0
			LGI-1_LM5578_1882	0	0
			LGI-1_LM5578_1883	0	0
			LGI-1_LM5578_1884	0	0
		tadG	LGI-1_LM5578_1885	0	0
			LGI-1_LM5578_1886	0	0
		tadC	LGI-1_LM5578_1887	0	0
		tadB	LGI-1_LM5578_1888	0	0
		cpaB	LGI-1_LM5578_1889	0	0
			LGI-1_LM5578_1890	0	0
			LGI-1_LM5578_1891	0	0
			LGI-1_LM5578_1892	0	0
			LGI-1_LM5578_1893	0	0
			LGI-1_LM5578_1894	0	0
			LGI-1_LM5578_1895	0	0
			LGI-1_LM5578_1896	0	0
			LGI-1_LM5578_1897	0	0
			LGI-1_LM5578_1898	0	0
			LGI-1_LM5578_1899	0	0
			LGI-1_LM5578_1900	0	0
			LGI-1_LM5578_1901	0	0
			LGI-1_LM5578_1902	0	0
			LGI-1_LM5578_1903	0	0
			LGI-2_LMOSA2150	10	10.8696
			LGI-2_LMOSA2160	10	10.8696
			LGI-2_LMOSA2170	10	10.8696
			LGI-2_LMOSA2180	10	10.8696
			LGI-2_LMOSA2190	10	10.8696
			LGI-2_LMOSA2200	10	10.8696
		arsD1	LGI-2_LMOSA2210	10	10.8696
			LGI-2_LMOSA2220	10	10.8696
			LGI-2_LMOSA2230	10	10.8696
		arsD2	LGI-2_LMOSA2240	10	10.8696
		arsR2	LGI-2_LMOSA2250	10	10.8696
		arsA2	LGI-2_LMOSA2260	10	10.8696
		arsB1	LGI-2_LMOSA2270	12	13.0435
		arsB2	LGI-2_LMOSA2280	10	10.8696
			LGI-2_LMOSA2290	10	10.8696
			LGI-2_LMOSA2300	9	9.78261
			LGI-2_LMOSA2310	92	100
			LGI-2_LMOSA2320	92	100
			LGI-2_LMOSA2321	10	10.8696
		cadA4	LGI-2_LMOSA2330	10	10.8696
			LGI-2_LMOSA2340	10	10.8696
			LGI-2_LMOSA2350	10	10.8696
			LGI-2_LMOSA2360	10	10.8696
			LGI-2_LMOSA2370	10	10.8696
			LGI-2_LMOSA2380	9	9.78261
			LGI-2_LMOSA2390	10	10.8696
		ardA	LGI-2_LMOSA2400	10	10.8696
			LGI-2_LMOSA2410	10	10.8696
			LGI-2_LMOSA2420	10	10.8696
			LGI-2_LMOSA2430	10	10.8696
			LGI-2_LMOSA2440	10	10.8696
			LGI-2_LMOSA2450	10	10.8696
			LGI-2_LMOSA2460	10	10.8696
			LGI-2_LMOSA2470	10	10.8696
			LGI-3_LmUB3PA_1678	1	1.08696
		ydjM	LGI-3_LmUB3PA_1679	1	1.08696
			LGI-3_LmUB3PA_1680	1	1.08696
			LGI-3_LmUB3PA_1681	1	1.08696
			LGI-3_LmUB3PA_1682	1	1.08696
			LGI-3_LmUB3PA_1683	1	1.08696
		ftsK	LGI-3_LmUB3PA_1684	1	1.08696
			LGI-3_LmUB3PA_1685	7	7.6087
			LGI-3_LmUB3PA_1686	1	1.08696
			LGI-3_LmUB3PA_1687	1	1.08696
			LGI-3_LmUB3PA_1688	1	1.08696
			LGI-3_LmUB3PA_1689	1	1.08696
			LGI-3_LmUB3PA_1690	1	1.08696
			LGI-3_LmUB3PA_1691	1	1.08696
			LGI-3_LmUB3PA_1692	1	1.08696
			LGI-3_LmUB3PA_1693	1	1.08696
			LGI-3_LmUB3PA_1694	1	1.08696
			LGI-3_LmUB3PA_1695	1	1.08696
		infB	LGI-3_LmUB3PA_1696	1	1.08696
		mepM	LGI-3_LmUB3PA_1697	1	1.08696
			LGI-3_LmUB3PA_1698	1	1.08696
			LGI-3_LmUB3PA_1699	37	40.2174
		hin	LGI-3_LmUB3PA_1700	37	40.2174
		cadC	LGI-3_LmUB3PA_1701	37	40.2174
		cadA1	LGI-3_LmUB3PA_1702	37	40.2174
			LGI-3_LmUB3PA_1703	1	1.08696
			LGI-3_LmUB3PA_1704	1	1.08696
		xerC	LGI-3_LmUB3PA_1705	1	1.08696
			LGI-3_LmUB3PA_1706	1	1.08696
Rhamnose operon	Carvalho et al., 2015
		rmlT	lmo1080	51	55.4348
		rmlA	lmo1081	51	55.4348
		rmlC	lmo1082	51	55.4348
		rmlB	lmo1083	51	55.4348
		rmlD	lmo1084	51	55.4348
sigB operon	Ferreira et al., 2004
		rsbR	lmo0889	92	100
		rsbS	lmo0890	92	100
		rsbT	lmo0891	92	100
		rsbY	lmo0892	92	100
		rsbV	lmo0893	92	100
		rsbW	lmo0894	92	100
		sigB	lmo0895	92	100
		rsbX	lmo0896	92	100
No Scheme, Additional Genes	Camargo et al., 2019
		agrB	lmo0048	92	100
		agrD	lmo0049	92	100
		esaA	lmo0057	92	100
		orfX	lmo0206	92	100
		bapL	lmo0435	15	16.3043
			lmo0441	92	100
			lmo0453	92	100
			lmo0543	92	100
		mouR	lmo0651	92	100
		mogR	lmo0674	92	100
		flaA	lmo0690	92	100
		fri	lmo0943	92	100
		dltD	lmo0971	92	100
		dltC	lmo0972	92	100
		dltB	lmo0973	92	100
			lmo1224	92	100
		luxS	lmo1288	92	100
		hfq	lmo1295	92	100
		recA	lmo1398	92	100
		mdrL	lmo1409	92	100
		sod	lmo1439	92	100
		relA	lmo1523	92	100
		perR	lmo1683	92	100
			lmo1799	77	83.6957
		lipA	lmo1800	92	100
		cspD	lmo1879	92	100
		cspB	lmo2016	92	100
			lmo2229	92	100
		uvrA	lmo2488	92	100
		uvrB	lmo2489	92	100
		degU	lmo2515	92	100
		murA	lmo2526	92	100
			lmo2563	92	100
			lmo2572	92	100
		mgtB	lmo2689	92	100
		lde	lmo2741	92	100
			Tn6188_tetR	12	13.0435
			Tn6188_tnpA	12	13.0435
			Tn6188_tnpB	12	13.0435
			Tn6188_tnpC	12	13.0435
