# Supplementary material for: Whole-Genome Sequence Comparisons of Listeria monocytogenes Isolated from Meat and Fish Reveal High Inter- and Intra-Sample Diversity
Source: Microorganisms. 2022 Oct 26;10(11):2120. doi: 10.3390/microorganisms10112120 (PMC9698462; doi:10.3390/microorganisms10112120)
Supplement: Supplementary file 1 [file microorganisms-10-02120-s001.zip › Table_S2.xlsx]

## Sheet: Phage Profiles
Table S2. Prophage Profile of each isolate sorted by lineage, serogroup, CC, ST and CT.
Isolate ID	Lineage	Serogroup	CC	ST	CT	Gene Presence/Absence Profile	Set	2389_NC_003291,LP_HM00113468_NC_049900,LP_030_2_NC_021539,LP_101_NC_024387,B025_NC_009812,	A006_NC_009815,	A006_NC_009815,A118_NC_003216,	A006_NC_009815,Lactob_phiAT3_NC_005893,	A006_NC_009815,Lactob_phiAT3_NC_005893,Staphy_SPbeta_like_NC_029119,Escher_RCS47_NC_042128,	A006_NC_009815,Strept_315.2_NC_004585,	A006_NC_009815,vB_LmoS_188_NC_028871,	A118_NC_003216,	A118_NC_003216,A500_NC_009810,	A118_NC_003216,LP_030_3_NC_024384,	A118_NC_003216,Strept_315.5_NC_004588,Strept_T12_NC_028700,	A118_NC_003216,vB_LmoS_293_NC_028929,	A118_NC_003216,vB_LmoS_293_NC_028929,A500_NC_009810,LP_030_3_NC_024384,	A500_NC_009810,	A500_NC_009810,LP_030_3_NC_024384,	B025_NC_009812,	B025_NC_009812,LP_101_NC_024387,	B054_NC_009813,	Bacill_Evoli_NC_024207,Lactob_phiAT3_NC_005893,Bacill_Mgbh1_NC_041879,Bacill_Bastille_NC_018856,Bacill_Troll_NC_022088,Clostr_phiCD211_NC_029048	Bacill_Fah_NC_007814,Lactob_PLE2_NC_031036,Bacill_phBC6A52_NC_004821,Bacill_Gamma_NC_007458,	Bacill_G_NC_023719,	Bacill_G_NC_023719,Bacill_SPbeta_NC_001884,Lactob_Bacchae_NC_047924,Lactob_Lpa804_NC_048134,Lactob_Iacchus_NC_048084,Lactob_Bromius_NC_048085	Bacill_Mgbh1_NC_041879,	Bacill_Mgbh1_NC_041879,Paenib_Shelly_NC_041909,Bacill_phiCM3_NC_023599,Gordon_Bantam_NC_031074,Strept_phiARI0746_NC_031907,Bacill_phi105_NC_004167	Bacill_phBC6A52_NC_004821,	Bacill_phBC6A52_NC_004821,Bacill_Gamma_NC_007458,Bacill_Fah_NC_007814,	Coryne_Adelaide_NC_048791,Coryne_Lederberg_NC_048790,	Coryne_Lederberg_NC_048790,	Coryne_Lederberg_NC_048790,Coryne_Adelaide_NC_048791,Coryne_SamW_NC_048069,	Coryne_Lederberg_NC_048790,Coryne_SamW_NC_048069,	Gordon_Bantam_NC_031074,Clostr_phiCD211_NC_029048,Shigel_Sf6_NC_005344,Bacill_Bastille_NC_018856,Lactob_phiAT3_NC_005893,Bacill_Troll_NC_022088	Lactob_Bromius_NC_048085,Lactob_Bacchae_NC_047924,Bacill_SPbeta_NC_001884,Lactob_Iacchus_NC_048084,Lactob_Lpa804_NC_048134,	LP_030_2_NC_021539,	LP_030_3_NC_024384,	LP_030_3_NC_024384,vB_LmoS_188_NC_028871,	LP_030_3_NC_024384,vB_LmoS_293_NC_028929,	LP_064_NC_041862,	LP_101_NC_024387,	LP_101_NC_024387,A118_NC_003216,	LP_101_NC_024387,LP_030_2_NC_021539,	LP_101_NC_024387,LP_HM00113468_NC_049900,	LP_HM00113468_NC_049900,
B01	Lineage I	IIb (serotype 1/2b, 3b, and 7)	CC191	191	13704	Gene Profile 61	Set B											1											1																1
B02	Lineage I	IIb (serotype 1/2b, 3b, and 7)	CC191	191	13704	Gene Profile 61	Set B											1											1																1
B03	Lineage I	IIb (serotype 1/2b, 3b, and 7)	CC191	191	13704	Gene Profile 61	Set B											1											1																1
B04	Lineage I	IIb (serotype 1/2b, 3b, and 7)	CC191	191	13704	Gene Profile 61	Set B											1											1
F01	Lineage I	IIb (serotype 1/2b, 3b, and 7)	CC288	330	8487	Gene Profile 48	Set F (Fish)	1										1											1							1													1
F02	Lineage I	IIb (serotype 1/2b, 3b, and 7)	CC3	3	4792	Gene Profile 47	Set F (Fish)							1				1											1			1			1										1
F03	Lineage I	IIb (serotype 1/2b, 3b, and 7)	CC59	59	9054	Gene Profile 41	Set F (Fish)											1											1
C10	Lineage I	IVb (serotype 4b, 4d, and 4e)	CC1	1	6572	Gene Profile 44	Set C											1											1												1
C11	Lineage I	IVb (serotype 4b, 4d, and 4e)	CC1	1	6572	Gene Profile 44	Set C											1											1												1
C12	Lineage I	IVb (serotype 4b, 4d, and 4e)	CC1	1	6572	Gene Profile 44	Set C											1											1												1
F04	Lineage I	IVb (serotype 4b, 4d, and 4e)	CC1	1	8948	Gene Profile 44	Set F (Fish)											1											1											1	1
F05	Lineage I	IVb (serotype 4b, 4d, and 4e)	CC1	1	13330	Gene Profile 60	Set F (Fish)											1											1						1					1
F06	Lineage I	IVb (serotype 4b, 4d, and 4e)	CC2	2	4240	Gene Profile 13	Set F (Fish)											1											1
F07	Lineage I	IVb (serotype 4b, 4d, and 4e)	CC2	2	5312	Gene Profile 13	Set F (Fish)											1											1
F16	Lineage I	IVb (serotype 4b, 4d, and 4e)	CC2	2	6639	Gene Profile 50	Set F (Fish)											1											1
F10	Lineage I	IVb (serotype 4b, 4d, and 4e)	CC2	2	8488	Gene Profile 13	Set F (Fish)											1											1
F08	Lineage I	IVb (serotype 4b, 4d, and 4e)	CC2	2	8488	Gene Profile 13	Set F (Fish)											1											1
F09	Lineage I	IVb (serotype 4b, 4d, and 4e)	CC2	2	8488	Gene Profile 13	Set F (Fish)											1											1
F11	Lineage I	IVb (serotype 4b, 4d, and 4e)	CC2	2	8489	Gene Profile 13	Set F (Fish)											1											1
F12	Lineage I	IVb (serotype 4b, 4d, and 4e)	CC2	2	8489	Gene Profile 13	Set F (Fish)											1											1
F15	Lineage I	IVb (serotype 4b, 4d, and 4e)	CC2	2	13038	Gene Profile 50	Set F (Fish)											1											1								1
F13	Lineage I	IVb (serotype 4b, 4d, and 4e)	CC2	2	14148	Gene Profile 13	Set F (Fish)											1											1
F14	Lineage I	IVb (serotype 4b, 4d, and 4e)	CC2	2	14725	Gene Profile 13	Set F (Fish)											1											1
C05	Lineage I	IVb (serotype 4b, 4d, and 4e)	CC4	4	8189	Gene Profile 30	Set C											1											1												1
C01	Lineage I	IVb (serotype 4b, 4d, and 4e)	CC4	4	8189	Gene Profile 30	Set C											1											1												1
C07	Lineage I	IVb (serotype 4b, 4d, and 4e)	CC4	4	8189	Gene Profile 30	Set C											1											1												1
C08	Lineage I	IVb (serotype 4b, 4d, and 4e)	CC4	4	8189	Gene Profile 30	Set C											1											1												1
C09	Lineage I	IVb (serotype 4b, 4d, and 4e)	CC4	4	8189	Gene Profile 30	Set C											1											1												1
C02	Lineage I	IVb (serotype 4b, 4d, and 4e)	CC4	4	8189	Gene Profile 30	Set C											1											1												1
C06	Lineage I	IVb (serotype 4b, 4d, and 4e)	CC4	4	8189	Gene Profile 30	Set C											1											1												1
C03	Lineage I	IVb (serotype 4b, 4d, and 4e)	CC4	4	8189	Gene Profile 30	Set C											1											1												1
C04	Lineage I	IVb (serotype 4b, 4d, and 4e)	CC4	4	8189	Gene Profile 30	Set C											1											1												1
E09	Lineage I	IVb (serotype 4b, 4d, and 4e)	CC6	6	7504	Gene Profile 11	Set E											1							1				1
E10	Lineage I	IVb (serotype 4b, 4d, and 4e)	CC6	6	7504	Gene Profile 11	Set E											1							1				1
E11	Lineage I	IVb (serotype 4b, 4d, and 4e)	CC6	6	7504	Gene Profile 11	Set E											1							1				1
E12	Lineage I	IVb (serotype 4b, 4d, and 4e)	CC6	6	7504	Gene Profile 11	Set E											1							1				1
E08	Lineage I	IVb (serotype 4b, 4d, and 4e)	CC6	6	7504	Gene Profile 11	Set E											1											1
E13	Lineage I	IVb (serotype 4b, 4d, and 4e)	CC6	6	7504	Gene Profile 11	Set E											1							1				1
E14	Lineage I	IVb (serotype 4b, 4d, and 4e)	CC6	6	7504	Gene Profile 11	Set E											1							1				1
E15	Lineage I	IVb (serotype 4b, 4d, and 4e)	CC6	6	7504	Gene Profile 11	Set E											1							1				1
E16	Lineage I	IVb (serotype 4b, 4d, and 4e)	CC6	6	7504	Gene Profile 11	Set E											1							1				1
E17	Lineage I	IVb (serotype 4b, 4d, and 4e)	CC6	6	7504	Gene Profile 11	Set E											1							1				1
E18	Lineage I	IVb (serotype 4b, 4d, and 4e)	CC6	6	7504	Gene Profile 11	Set E											1							1				1
E19	Lineage I	IVb (serotype 4b, 4d, and 4e)	CC6	6	7504	Gene Profile 11	Set E											1							1				1
E20	Lineage I	IVb (serotype 4b, 4d, and 4e)	CC6	6	7504	Gene Profile 11	Set E											1							1				1
E21	Lineage I	IVb (serotype 4b, 4d, and 4e)	CC6	6	7504	Gene Profile 11	Set E											1							1				1
F17	Lineage I	IVb var. (serotype 4b)	CC183	382	2944	Gene Profile 30	Set F (Fish)											1											1
F18	Lineage II	IIa (serotype 1/2a and 3a)	CC101	101	8424	Gene Profile 52	Set F (Fish)		1									1					1							2											1				1		1
F19	Lineage II	IIa (serotype 1/2a and 3a)	CC11	451	13697	Gene Profile 55	Set F (Fish)		1						1																																		1
F20	Lineage II	IIa (serotype 1/2a and 3a)	CC121	121	2278	Gene Profile 16	Set F (Fish)		1									1			1
D01	Lineage II	IIa (serotype 1/2a and 3a)	CC121	121	3720	Gene Profile 27	Set D											1
F21	Lineage II	IIa (serotype 1/2a and 3a)	CC121	121	4295	Gene Profile 16	Set F (Fish)		1							1		1										1															1						1
F22	Lineage II	IIa (serotype 1/2a and 3a)	CC121	121	4295	Gene Profile 16	Set F (Fish)		1							1		1										1															1		1
F23	Lineage II	IIa (serotype 1/2a and 3a)	CC121	121	4507	Gene Profile 16	Set F (Fish)		1&1						1			1	1																							1							1
F25	Lineage II	IIa (serotype 1/2a and 3a)	CC121	121	5554	Gene Profile 16	Set F (Fish)		1									1	1	1																						1			1
F26	Lineage II	IIa (serotype 1/2a and 3a)	CC121	121	5554	Gene Profile 16	Set F (Fish)		1									1	1	1																						1			1
F29	Lineage II	IIa (serotype 1/2a and 3a)	CC121	121	5554	Gene Profile 27	Set F (Fish)								1			1																											1
F28	Lineage II	IIa (serotype 1/2a and 3a)	CC121	121	5554	Gene Profile 16	Set F (Fish)		1						1			1	1																							1			1
F27	Lineage II	IIa (serotype 1/2a and 3a)	CC121	121	5554	Gene Profile 16	Set F (Fish)		1									1	1	1																						1			1
F30	Lineage II	IIa (serotype 1/2a and 3a)	CC121	121	6097	Gene Profile 27	Set F (Fish)											1									1
E01	Lineage II	IIa (serotype 1/2a and 3a)	CC121	121	7523	Gene Profile 2	Set E		1									1							1								1		1										1
F24	Lineage II	IIa (serotype 1/2a and 3a)	CC121	121	9100	Gene Profile 16	Set F (Fish)		1									1	1	1																						1			1
F31	Lineage II	IIa (serotype 1/2a and 3a)	CC155	155	2842	Gene Profile 51	Set F (Fish)		2						1&2																																		1
F32	Lineage II	IIa (serotype 1/2a and 3a)	CC155	155	8952	Gene Profile 51	Set F (Fish)		2						1&2																																		1
E02	Lineage II	IIa (serotype 1/2a and 3a)	CC18	18	14356	Gene Profile 3	Set E					1						1																											1
E03	Lineage II	IIa (serotype 1/2a and 3a)	CC18	18	14356	Gene Profile 3	Set E				1							1																											1
F33	Lineage II	IIa (serotype 1/2a and 3a)	CC21	21	8946	Gene Profile 26	Set F (Fish)								1
D02	Lineage II	IIa (serotype 1/2a and 3a)	CC31	325	2060	Gene Profile 40	Set D				1																			1&1											1				1
F34	Lineage II	IIa (serotype 1/2a and 3a)	CC37	37	7559	Gene Profile 64	Set F (Fish)		1								1	1																							1				2
E04	Lineage II	IIa (serotype 1/2a and 3a)	CC37	37	13309	Gene Profile 26	Set E											1																											1
E05	Lineage II	IIa (serotype 1/2a and 3a)	CC37	37	13309	Gene Profile 26	Set E											1																											1
E06	Lineage II	IIa (serotype 1/2a and 3a)	CC37	37	13309	Gene Profile 26	Set E											1																											1
E07	Lineage II	IIa (serotype 1/2a and 3a)	CC37	37	13309	Gene Profile 26	Set E											1																											1
F35	Lineage II	IIa (serotype 1/2a and 3a)	CC415	394	14488	Gene Profile 67	Set F (Fish)								1																													1					1
D03	Lineage II	IIa (serotype 1/2a and 3a)	CC8	8	1248	Gene Profile 1	Set D						1					1																							1				1
D06	Lineage II	IIa (serotype 1/2a and 3a)	CC8	8	1248	Gene Profile 1	Set D						1					1																							1							1
D07	Lineage II	IIa (serotype 1/2a and 3a)	CC8	8	1248	Gene Profile 1	Set D						1					1																							1							1
D04	Lineage II	IIa (serotype 1/2a and 3a)	CC8	8	1248	Gene Profile 1	Set D						1					1																							1				1
D08	Lineage II	IIa (serotype 1/2a and 3a)	CC8	8	1248	Gene Profile 1	Set D						1					1																							1							1
D05	Lineage II	IIa (serotype 1/2a and 3a)	CC8	8	1248	Gene Profile 1	Set D						1					1																							1				1
D09	Lineage II	IIa (serotype 1/2a and 3a)	CC8	8	1248	Gene Profile 1	Set D						1					1																							1							1
D10	Lineage II	IIa (serotype 1/2a and 3a)	CC8	8	1248	Gene Profile 1	Set D						1					1																							1							1
D11	Lineage II	IIa (serotype 1/2a and 3a)	CC8	8	1248	Gene Profile 1	Set D						1					1																							1							1
D12	Lineage II	IIa (serotype 1/2a and 3a)	CC8	8	1248	Gene Profile 1	Set D						1					1																							1							1
A01	Lineage II	IIa (serotype 1/2a and 3a)	CC8	8	1358	Gene Profile 57	Set A		1						1		1	1																															1
A02	Lineage II	IIa (serotype 1/2a and 3a)	CC8	8	1358	Gene Profile 57	Set A		1						1		1	1																															1
A05	Lineage II	IIa (serotype 1/2a and 3a)	CC8	8	1358	Gene Profile 57	Set A		1									1																															1
A03	Lineage II	IIa (serotype 1/2a and 3a)	CC8	8	1358	Gene Profile 57	Set A		1						1		1	1																															1
A04	Lineage II	IIa (serotype 1/2a and 3a)	CC8	8	1358	Gene Profile 57	Set A		1						1		1	1																															1
F36	Lineage II	IIc (serotype 1/2c and 3c)	CC9	9	92	Gene Profile 4	Set F (Fish)								1			1																							1				1				1
F37	Lineage II	IIc (serotype 1/2c and 3c)	CC9	9	1690	Gene Profile 4	Set F (Fish)		1									1														1			1														1
F38	Lineage III	L (L. m. serotype 4a, 4c or L. spp.)	CC203	1461	2761	Gene Profile 56	Set F (Fish)								1													1											1					1
[truncated: 12 more columns]
